# Supplementary material for: Host species and environment drivers of ectoparasite community of rodents in a Mojave Desert wetlands
Source: PLoS One. 2022 Jun 2;17(6):e0269160. doi: 10.1371/journal.pone.0269160 (PMC9162374; doi:10.1371/journal.pone.0269160)
Supplement: S1 Table — (XLS) [file pone.0269160.s001.xls]

## Sheet: ECTO_RF_Infra_rawFFF
Number	Mesostigmatid	Trombiculid	OrleucoF	OrsexF	DevarT	IxmoT	MARSH	HOST_SPECIES	HOST_RICHNESS	PLANT_RICHNESS	WATER_DEPTH	AREA _MARSH	PERIMETER_MARSH	Closest_Marsh	Closest_town	Age	Sex
1	0	11	0	0	0	0	1	MICA	2	5	0.404	18029	1170	15	674.4	adult	M
2	0	1	0	0	0	0	1	MICA	2	5	0.404	18029	1170	15	674.4	adult	F
3	0	8	0	0	0	0	1	MICA	2	5	0.404	18029	1170	15	674.4	adult	F
4	0	6	0	0	0	0	1	MICA	2	5	0.404	18029	1170	15	674.4	adult	F
5	0	5	0	0	0	0	1	MICA	2	5	0.404	18029	1170	15	674.4	adult	F
6	0	2	0	0	0	0	1	MICA	2	5	0.404	18029	1170	15	674.4	adult	F
7	0	1	0	0	0	0	1	MICA	2	5	0.404	18029	1170	15	674.4	adult	F
8	0	0	0	0	0	1	1	MICA	2	5	0.404	18029	1170	15	674.4	adult	F
9	0	8	0	0	0	0	1	MICA	2	5	0.404	18029	1170	15	674.4	adult	M
10	2	0	0	0	0	0	1	MICA	2	5	0.404	18029	1170	15	674.4	adult	F
11	0	0	0	0	0	1	1	MICA	2	5	0.404	18029	1170	15	674.4	adult	M
12	0	0	0	0	0	2	1	MICA	2	5	0.404	18029	1170	15	674.4	adult	M
13	0	0	0	0	0	7	1	MICA	2	5	0.404	18029	1170	15	674.4	adult	M
14	0	0	0	0	2	0	1	MICA	2	5	0.404	18029	1170	15	674.4	adult	F
15	0	0	0	0	1	0	1	MICA	2	5	0.404	18029	1170	15	674.4	adult	F
16	0	1	0	0	0	0	1	MICA	2	5	0.404	18029	1170	15	674.4	adult	F
17	0	0	0	0	1	1	1	MICA	2	5	0.404	18029	1170	15	674.4	subadult	M
18	0	0	0	0	2	0	1	MICA	2	5	0.404	18029	1170	15	674.4	adult	M
19	1	0	0	0	0	1	1	MICA	2	5	0.404	18029	1170	15	674.4	juvenile	M
20	0	0	0	0	1	0	1	MICA	2	5	0.404	18029	1170	15	674.4	juvenile	F
21	0	0	0	0	1	0	1	MICA	2	5	0.404	18029	1170	15	674.4	subadult	F
22	0	0	0	0	3	0	1	MICA	2	5	0.404	18029	1170	15	674.4	adult	F
23	1	0	0	0	0	0	1	MICA	2	5	0.404	18029	1170	15	674.4	juvenile	M
24	0	0	0	0	2	0	1	MICA	2	5	0.404	18029	1170	15	674.4	adult	M
25	0	0	0	0	1	0	1	MICA	2	5	0.404	18029	1170	15	674.4	adult	F
26	0	0	0	0	1	0	1	MICA	2	5	0.404	18029	1170	15	674.4	adult	F
27	0	0	0	0	1	0	1	MICA	2	5	0.404	18029	1170	15	674.4	adult	F
28	1	0	0	0	0	0	1	MICA	2	5	0.404	18029	1170	15	674.4	adult	F
29	2	0	0	0	0	0	1	MICA	2	5	0.404	18029	1170	15	674.4	adult	F
30	0	0	1	0	0	0	1	MICA	2	5	0.404	18029	1170	15	674.4	adult	M
31	0	0	0	0	0	1	1	MICA	2	5	0.404	18029	1170	15	674.4	adult	M
32	0	0	0	0	0	2	1	MICA	2	5	0.404	18029	1170	15	674.4	adult	M
33	0	0	1	0	0	0	1	MICA	2	5	0.404	18029	1170	15	674.4	adult	F
34	0	0	0	0	0	7	1	MICA	2	5	0.404	18029	1170	15	674.4	adult	M
35	0	0	0	0	0	3	1	MICA	2	5	0.404	18029	1170	15	674.4	adult	F
36	0	0	0	0	0	1	1	MICA	2	5	0.404	18029	1170	15	674.4	adult	M
37	0	0	0	0	0	2	1	MICA	2	5	0.404	18029	1170	15	674.4	adult	M
38	0	0	0	0	0	8	1	MICA	2	5	0.404	18029	1170	15	674.4	adult	M
39	0	0	0	0	0	2	1	MICA	2	5	0.404	18029	1170	15	674.4	adult	F
40	0	0	0	0	0	1	1	MICA	2	5	0.404	18029	1170	15	674.4	adult	F
41	0	0	0	0	0	1	7	MICA	1	10	1.017	1773	486	16	281.1	adult	F
42	0	0	0	0	0	1	7	MICA	1	10	1.017	1773	486	16	281.1	adult	F
43	0	7	0	0	0	0	7	MICA	1	10	1.017	1773	486	16	281.1	adult	M
44	0	57	0	0	0	0	7	MICA	1	10	1.017	1773	486	16	281.1	adult	M
45	3	0	0	0	0	0	7	MICA	1	10	1.017	1773	486	16	281.1	adult	F
46	5	3	0	0	0	0	7	MICA	1	10	1.017	1773	486	16	281.1	adult	F
47	1	0	0	0	0	0	7	MICA	1	10	1.017	1773	486	16	281.1	adult	M
48	0	4	0	0	0	0	7	MICA	1	10	1.017	1773	486	16	281.1	adult	M
49	0	7	0	0	0	0	7	MICA	1	10	1.017	1773	486	16	281.1	adult	M
50	1	4	0	0	0	0	7	MICA	1	10	1.017	1773	486	16	281.1	adult	M
51	0	19	0	0	0	0	7	MICA	1	10	1.017	1773	486	16	281.1	adult	F
52	3	5	0	0	0	0	7	MICA	1	10	1.017	1773	486	16	281.1	adult	M
53	0	10	0	0	0	0	7	MICA	1	10	1.017	1773	486	16	281.1	adult	F
54	3	4	0	0	0	0	7	MICA	1	10	1.017	1773	486	16	281.1	adult	F
55	1	0	0	0	0	0	7	MICA	1	10	1.017	1773	486	16	281.1	adult	F
56	0	28	0	0	0	0	7	MICA	1	10	1.017	1773	486	16	281.1	adult	M
57	0	5	0	0	0	0	7	MICA	1	10	1.017	1773	486	16	281.1	adult	F
58	1	9	0	0	0	0	7	MICA	1	10	1.017	1773	486	16	281.1	adult	F
59	0	0	0	0	0	1	7	MICA	1	10	1.017	1773	486	16	281.1	adult	F
60	0	0	0	0	0	2	7	MICA	1	10	1.017	1773	486	16	281.1	adult	F
61	0	0	0	0	0	3	7	MICA	1	10	1.017	1773	486	16	281.1	adult	F
62	0	0	0	0	0	3	7	MICA	1	10	1.017	1773	486	16	281.1	adult	F
63	0	0	0	0	0	3	7	MICA	1	10	1.017	1773	486	16	281.1	adult	F
64	0	0	0	0	0	1	7	MICA	1	10	1.017	1773	486	16	281.1	adult	F
65	0	0	0	0	0	1	7	MICA	1	10	1.017	1773	486	16	281.1	adult	F
66	0	0	0	0	0	6	7	MICA	1	10	1.017	1773	486	16	281.1	adult	M
67	0	0	0	0	0	2	7	MICA	1	10	1.017	1773	486	16	281.1	adult	M
68	0	0	0	0	0	1	7	MICA	1	10	1.017	1773	486	16	281.1	adult	F
69	0	0	0	0	0	3	7	MICA	1	10	1.017	1773	486	16	281.1	adult	F
70	0	0	0	0	0	1	7	MICA	1	10	1.017	1773	486	16	281.1	adult	F
71	0	0	0	0	0	2	7	MICA	1	10	1.017	1773	486	16	281.1	adult	F
72	0	0	0	0	0	5	7	MICA	1	10	1.017	1773	486	16	281.1	adult	M
73	0	0	0	0	0	3	7	MICA	1	10	1.017	1773	486	16	281.1	adult	M
74	0	0	0	0	0	2	9	MICA	4	13	2.006	7500	512	130	495.3	adult	M
75	0	0	0	0	0	1	9	MICA	4	13	2.006	7500	512	130	495.3	adult	F
76	0	0	1	0	0	0	9	MICA	4	13	2.006	7500	512	130	495.3	adult	M
77	0	0	0	0	0	1	9	MICA	4	13	2.006	7500	512	130	495.3	adult	F
78	0	0	1	0	0	0	9	MICA	4	13	2.006	7500	512	130	495.3	adult	F
79	0	0	0	0	0	2	9	MICA	4	13	2.006	7500	512	130	495.3	adult	M
80	0	0	0	0	1	0	9	MICA	4	13	2.006	7500	512	130	495.3	adult	F
81	0	0	0	0	0	1	9	MICA	4	13	2.006	7500	512	130	495.3	adult	M
82	0	0	0	0	0	4	9	MICA	4	13	2.006	7500	512	130	495.3	adult	F
83	0	0	0	0	1	3	10	MICA	3	12	0.15	931	354	16	293.1	adult	F
84	0	0	1	0	0	0	10	MICA	3	12	0.15	931	354	16	293.1	adult	F
85	0	0	0	0	0	1	10	MICA	3	12	0.15	931	354	16	293.1	adult	M
86	0	0	0	0	0	4	10	MICA	3	12	0.15	931	354	16	293.1	adult	F
87	0	0	0	0	0	4	10	MICA	3	12	0.15	931	354	16	293.1	adult	F
88	0	0	0	0	1	0	10	MICA	3	12	0.15	931	354	16	293.1	adult	M
89	0	0	1	0	1	0	10	MICA	3	12	0.15	931	354	16	293.1	adult	M
90	3	0	0	0	0	0	10	MICA	3	12	0.15	931	354	16	293.1	adult	M
91	10	0	0	0	0	0	10	MICA	3	12	0.15	931	354	16	293.1	adult	M
92	11	0	0	0	0	0	10	MICA	3	12	0.15	931	354	16	293.1	adult	M
93	0	0	0	0	0	3	10	MICA	3	12	0.15	931	354	16	293.1	adult	M
94	0	0	0	0	0	1	10	MICA	3	12	0.15	931	354	16	293.1	adult	M
95	0	0	0	0	0	3	10	MICA	3	12	0.15	931	354	16	293.1	adult	F
96	0	0	0	0	0	1	10	MICA	3	12	0.15	931	354	16	293.1	adult	F
97	10	47	0	0	0	0	10	MICA	3	12	0.15	931	354	16	293.1	adult	F
98	0	0	0	0	0	6	10	MICA	3	12	0.15	931	354	16	293.1	adult	F
99	0	0	3	0	0	3	10	MICA	3	12	0.15	931	354	16	293.1	adult	F
100	0	0	0	0	0	3	10	MICA	3	12	0.15	931	354	16	293.1	adult	M
101	0	0	0	0	0	1	10	MICA	3	12	0.15	931	354	16	293.1	adult	M
102	0	0	0	0	0	1	10	MICA	3	12	0.15	931	354	16	293.1	adult	F
103	0	0	0	0	0	1	10	MICA	3	12	0.15	931	354	16	293.1	adult	F
104	0	0	0	0	0	2	10	MICA	3	12	0.15	931	354	16	293.1	adult	M
105	0	0	0	0	0	13	10	MICA	3	12	0.15	931	354	16	293.1	adult	M
106	0	0	0	0	0	1	10	MICA	3	12	0.15	931	354	16	293.1	adult	F
107	0	0	0	0	0	3	10	MICA	3	12	0.15	931	354	16	293.1	adult	F
108	0	0	0	0	0	2	10	MICA	3	12	0.15	931	354	16	293.1	adult	F
109	15	0	0	0	0	0	10	MICA	3	12	0.15	931	354	16	293.1	Juvenile	F
110	0	0	0	0	0	7	10	MICA	3	12	0.15	931	354	16	293.1	adult	F
111	0	0	0	0	0	1	10	MICA	3	12	0.15	931	354	16	293.1	adult	F
112	0	0	0	0	0	7	10	MICA	3	12	0.15	931	354	16	293.1	adult	M
113	0	0	0	0	0	2	10	MICA	3	12	0.15	931	354	16	293.1	adult	F
114	0	0	0	0	0	5	10	MICA	3	12	0.15	931	354	16	293.1	adult	F
115	0	0	0	0	0	1	10	MICA	3	12	0.15	931	354	16	293.1	adult	F
116	1	0	0	0	0	0	10	MICA	3	12	0.15	931	354	16	293.1	adult	F
117	0	0	0	0	0	1	10	MICA	3	12	0.15	931	354	16	293.1	adult	F
118	0	0	0	0	1	0	12	MICA	2	11	1.52	4116	622	14	487.6	adult	M
119	0	0	0	0	0	9	12	MICA	2	11	1.52	4116	622	14	487.6	adult	M
120	0	0	0	0	2	0	12	MICA	2	11	1.52	4116	622	14	487.6	adult	F
121	0	0	0	0	0	2	12	MICA	2	11	1.52	4116	622	14	487.6	adult	F
122	0	0	0	0	0	1	12	MICA	2	11	1.52	4116	622	14	487.6	adult	M
123	0	0	2	0	0	1	12	MICA	2	11	1.52	4116	622	14	487.6	adult	M
124	0	0	0	0	0	1	12	MICA	2	11	1.52	4116	622	14	487.6	adult	M
125	0	0	0	0	0	1	12	MICA	2	11	1.52	4116	622	14	487.6	adult	M
126	0	0	0	0	0	4	12	MICA	2	11	1.52	4116	622	14	487.6	adult	M
127	1	0	0	0	0	0	12	MICA	2	11	1.52	4116	622	14	487.6	adult	F
128	0	0	0	0	0	1	12	MICA	2	11	1.52	4116	622	14	487.6	adult	F
129	0	0	0	0	0	1	12	MICA	2	11	1.52	4116	622	14	487.6	adult	F
130	0	0	0	0	0	2	12	MICA	2	11	1.52	4116	622	14	487.6	adult	M
131	1	0	0	0	0	3	12	MICA	2	11	1.52	4116	622	14	487.6	adult	M
132	0	0	0	0	0	2	12	MICA	2	11	1.52	4116	622	14	487.6	adult	F
133	0	0	0	0	0	1	12	MICA	2	11	1.52	4116	622	14	487.6	Juvenile	M
134	0	0	0	0	0	8	17_21	MICA	3	10	1.675	26024	2300	86	105.9	adult	F
135	0	1	0	0	0	0	17_21	MICA	3	10	1.675	26024	2300	86	105.9	adult	F
136	0	0	0	0	0	1	17_21	MICA	3	10	1.675	26024	2300	86	105.9	adult	M
137	1	22	0	0	0	0	17_21	MICA	3	10	1.675	26024	2300	86	105.9	adult	M
138	0	14	0	0	0	1	17_21	MICA	3	10	1.675	26024	2300	86	105.9	adult	F
139	0	2	0	0	0	0	17_21	MICA	3	10	1.675	26024	2300	86	105.9	adult	M
140	0	8	0	0	0	0	17_21	MICA	3	10	1.675	26024	2300	86	105.9	adult	M
141	0	0	3	0	1	0	17_21	MICA	3	10	1.675	26024	2300	86	105.9	adult	M
142	0	29	0	0	0	0	17_21	MICA	3	10	1.675	26024	2300	86	105.9	adult	M
143	0	31	1	0	0	0	17_21	MICA	3	10	1.675	26024	2300	86	105.9	adult	F
144	0	43	0	0	0	1	17_21	MICA	3	10	1.675	26024	2300	86	105.9	subadult	M
145	0	0	0	0	1	0	23	MICA	1	8	2.125	19950	1622	312	1101.75	adult	F
146	0	16	0	0	0	0	23	MICA	1	8	2.125	19950	1622	312	1101.75	adult	M
147	0	0	0	0	4	0	23	MICA	1	8	2.125	19950	1622	312	1101.75	adult	M
148	0	0	0	0	1	0	23	MICA	1	8	2.125	19950	1622	312	1101.75	adult	F
149	0	0	0	0	5	0	23	MICA	1	8	2.125	19950	1622	312	1101.75	adult	M
150	0	0	0	0	2	0	23	MICA	1	8	2.125	19950	1622	312	1101.75	adult	F
151	0	0	0	0	0	13	23	MICA	1	8	2.125	19950	1622	312	1101.75	adult	M
152	1	0	0	0	0	0	23	MICA	1	8	2.125	19950	1622	312	1101.75	adult	M
153	0	0	0	0	0	2	23	MICA	1	8	2.125	19950	1622	312	1101.75	adult	M
154	1	0	0	0	0	0	23	MICA	1	8	2.125	19950	1622	312	1101.75	adult	M
155	3	0	0	0	0	0	23	MICA	1	8	2.125	19950	1622	312	1101.75	adult	M
156	7	0	0	0	0	0	23	MICA	1	8	2.125	19950	1622	312	1101.75	adult	M
157	0	0	0	0	0	1	39	MICA	3	11	0.5	5507	1006	14	421.9	adult	F
158	0	0	1	0	1	0	39	MICA	3	11	0.5	5507	1006	14	421.9	adult	M
159	0	0	0	0	1	1	39	MICA	3	11	0.5	5507	1006	14	421.9	adult	F
160	0	0	0	0	0	1	39	MICA	3	11	0.5	5507	1006	14	421.9	adult	M
161	0	0	1	0	1	0	39	MICA	3	11	0.5	5507	1006	14	421.9	adult	F
162	0	0	0	0	0	1	39	MICA	3	11	0.5	5507	1006	14	421.9	adult	M
163	1	0	0	0	0	3	39	MICA	3	11	0.5	5507	1006	14	421.9	adult	F
164	0	0	0	0	0	2	39	MICA	3	11	0.5	5507	1006	14	421.9	adult	F
165	0	0	0	0	5	0	39	MICA	3	11	0.5	5507	1006	14	421.9	adult	F
166	0	0	1	0	0	0	39	MICA	3	11	0.5	5507	1006	14	421.9	adult	M
167	0	0	0	0	1	0	39	MICA	3	11	0.5	5507	1006	14	421.9	adult	F
168	0	0	0	0	1	0	39	MICA	3	11	0.5	5507	1006	14	421.9	subadult	F
169	0	0	0	0	1	0	39	MICA	3	11	0.5	5507	1006	14	421.9	adult	F
170	0	0	0	0	1	0	39	MICA	3	11	0.5	5507	1006	14	421.9	adult	F
171	0	0	0	0	1	0	39	MICA	3	11	0.5	5507	1006	14	421.9	adult	F
172	0	0	0	0	1	0	39	MICA	3	11	0.5	5507	1006	14	421.9	subadult	F
173	0	0	0	0	1	0	39	MICA	3	11	0.5	5507	1006	14	421.9	subadult	F
174	0	0	0	0	1	1	39	MICA	3	11	0.5	5507	1006	14	421.9	adult	M
175	0	0	0	0	0	1	39	MICA	3	11	0.5	5507	1006	14	421.9	adult	M
176	0	0	0	0	0	1	39	MICA	3	11	0.5	5507	1006	14	421.9	adult	M
177	0	0	0	0	0	3	39	MICA	3	11	0.5	5507	1006	14	421.9	adult	F
178	0	0	0	0	0	2	39	MICA	3	11	0.5	5507	1006	14	421.9	adult	M
179	0	0	0	0	0	2	39	MICA	3	11	0.5	5507	1006	14	421.9	adult	M
180	0	0	0	0	0	1	39	MICA	3	11	0.5	5507	1006	14	421.9	adult	M
181	0	0	0	0	0	1	39	MICA	3	11	0.5	5507	1006	14	421.9	adult	F
182	0	0	0	0	0	2	39	MICA	3	11	0.5	5507	1006	14	421.9	adult	M
183	0	0	0	0	0	3	39	MICA	3	11	0.5	5507	1006	14	421.9	subadult	M
184	0	0	0	0	0	3	39	MICA	3	11	0.5	5507	1006	14	421.9	adult	M
185	0	0	0	0	0	2	39	MICA	3	11	0.5	5507	1006	14	421.9	adult	F
186	0	0	0	0	0	1	39	MICA	3	11	0.5	5507	1006	14	421.9	adult	F
187	0	0	0	0	0	1	39	MICA	3	11	0.5	5507	1006	14	421.9	adult	F
188	0	0	0	0	0	2	39	MICA	3	11	0.5	5507	1006	14	421.9	adult	M
189	0	4	0	0	0	0	54	MICA	2	4	4.61	9359	826	15	642.4	adult	F
190	0	56	0	0	0	0	54	MICA	2	4	4.61	9359	826	15	642.4	adult	F
191	0	6	0	0	1	0	54	MICA	2	4	4.61	9359	826	15	642.4	adult	M
192	0	0	1	0	1	0	54	MICA	2	4	4.61	9359	826	15	642.4	adult	F
193	0	0	0	0	1	0	54	MICA	2	4	4.61	9359	826	15	642.4	adult	F
194	0	0	1	0	0	0	54	MICA	2	4	4.61	9359	826	15	642.4	adult	M
195	0	0	1	0	0	2	54	MICA	2	4	4.61	9359	826	15	642.4	adult	F
196	0	0	1	0	0	0	54	MICA	2	4	4.61	9359	826	15	642.4	juvenile	M
197	2	0	1	0	0	0	54	MICA	2	4	4.61	9359	826	15	642.4	juvenile	F
198	0	0	1	0	0	0	54	MICA	2	4	4.61	9359	826	15	642.4	adult	F
199	0	0	1	0	0	0	54	MICA	2	4	4.61	9359	826	15	642.4	juvenile	F
200	0	0	1	0	0	0	54	MICA	2	4	4.61	9359	826	15	642.4	adult	M
201	0	0	0	0	0	1	54	MICA	2	4	4.61	9359	826	15	642.4	adult	M
202	0	6	0	0	0	0	54	MICA	2	4	4.61	9359	826	15	642.4	adult	M
203	0	1	0	0	0	0	54	MICA	2	4	4.61	9359	826	15	642.4	adult	F
204	0	0	1	0	0	0	54	MICA	2	4	4.61	9359	826	15	642.4	adult	M
205	0	0	2	0	0	0	54	MICA	2	4	4.61	9359	826	15	642.4	adult	F
206	0	0	5	0	0	0	54	MICA	2	4	4.61	9359	826	15	642.4	adult	M
207	4	0	0	0	0	0	54	MICA	2	4	4.61	9359	826	15	642.4	adult	M
208	0	16	0	0	0	0	54	MICA	2	4	4.61	9359	826	15	642.4	adult	M
209	1	4	0	0	0	0	54	MICA	2	4	4.61	9359	826	15	642.4	adult	F
210	3	13	0	0	0	0	54	MICA	2	4	4.61	9359	826	15	642.4	adult	M
211	0	24	0	0	0	0	54	MICA	2	4	4.61	9359	826	15	642.4	adult	M
212	0	7	0	0	0	0	54	MICA	2	4	4.61	9359	826	15	642.4	adult	F
213	3	5	0	0	0	0	54	MICA	2	4	4.61	9359	826	15	642.4	adult	M
214	1	48	0	0	0	0	54	MICA	2	4	4.61	9359	826	15	642.4	adult	F
215	0	14	0	0	0	0	54	MICA	2	4	4.61	9359	826	15	642.4	adult	F
216	0	0	0	0	0	3	54	MICA	2	4	4.61	9359	826	15	642.4	adult	F
217	8	1	0	0	0	0	54	MICA	2	4	4.61	9359	826	15	642.4	adult	F
218	2	4	0	0	0	0	54	MICA	2	4	4.61	9359	826	15	642.4	adult	F
219	0	12	2	0	0	0	54	MICA	2	4	4.61	9359	826	15	642.4	adult	F
220	0	13	0	0	0	0	54	MICA	2	4	4.61	9359	826	15	642.4	adult	M
221	0	0	0	0	0	1	54	MICA	2	4	4.61	9359	826	15	642.4	adult	F
222	0	0	1	0	0	0	54	MICA	2	4	4.61	9359	826	15	642.4	adult	M
223	0	7	1	0	0	0	54	MICA	2	4	4.61	9359	826	15	642.4	adult	F
224	1	23	0	0	0	0	54	MICA	2	4	4.61	9359	826	15	642.4	adult	F
225	0	1	0	0	0	0	54	MICA	2	4	4.61	9359	826	15	642.4	adult	M
226	0	0	0	0	0	1	54	MICA	2	4	4.61	9359	826	15	642.4	adult	F
227	0	0	0	0	0	1	54	MICA	2	4	4.61	9359	826	15	642.4	adult	F
228	0	0	0	0	0	1	54	MICA	2	4	4.61	9359	826	15	642.4	adult	M
229	0	0	3	0	0	0	54	MICA	2	4	4.61	9359	826	15	642.4	adult	M
230	0	0	0	0	0	2	54	MICA	2	4	4.61	9359	826	15	642.4	adult	F
231	0	0	0	0	0	2	54	MICA	2	4	4.61	9359	826	15	642.4	adult	M
232	0	2	0	0	0	0	54	MICA	2	4	4.61	9359	826	15	642.4	adult	F
233	0	0	0	0	0	1	54	MICA	2	4	4.61	9359	826	15	642.4	adult	M
234	0	12	0	0	0	0	54	MICA	2	4	4.61	9359	826	15	642.4	subadult	F
235	0	11	6	0	0	0	54	MICA	2	4	4.61	9359	826	15	642.4	adult	F
236	0	35	1	0	0	0	54	MICA	2	4	4.61	9359	826	15	642.4	adult	M
237	10	4	0	0	0	1	54	MICA	2	4	4.61	9359	826	15	642.4	adult	F
238	0	0	4	0	0	0	54	MICA	2	4	4.61	9359	826	15	642.4	adult	M
239	0	18	0	0	0	0	54	MICA	2	4	4.61	9359	826	15	642.4	adult	F
240	0	7	0	0	0	0	54	MICA	2	4	4.61	9359	826	15	642.4	adult	M
241	0	0	0	0	0	1	54	MICA	2	4	4.61	9359	826	15	642.4	adult	F
242	0	9	0	0	0	0	54	MICA	2	4	4.61	9359	826	15	642.4	adult	F
243	0	0	0	0	0	1	54	MICA	2	4	4.61	9359	826	15	642.4	adult	M
244	3	0	0	0	0	1	69	MICA	2	11	0.719	1	4	245	641.8	adult	M
245	1	0	0	0	0	3	69	MICA	2	11	0.719	1	4	245	641.8	adult	M
246	1	0	0	0	0	0	69	MICA	2	11	0.719	1	4	245	641.8	adult	F
247	1	0	0	0	0	0	69	MICA	2	11	0.719	1	4	245	641.8	adult	F
248	0	0	0	0	0	1	69	MICA	2	11	0.719	1	4	245	641.8	adult	M
249	4	0	0	0	0	0	69	MICA	2	11	0.719	1	4	245	641.8	adult	M
250	5	0	0	0	0	0	69	MICA	2	11	0.719	1	4	245	641.8	adult	M
251	4	0	0	0	0	1	69	MICA	2	11	0.719	1	4	245	641.8	adult	M
252	2	0	0	0	0	0	69	MICA	2	11	0.719	1	4	245	641.8	adult	F
253	2	0	0	0	0	0	69	MICA	2	11	0.719	1	4	245	641.8	adult	F
254	0	0	0	0	0	1	69	MICA	2	11	0.719	1	4	245	641.8	adult	F
255	1	0	0	0	0	0	69	MICA	2	11	0.719	1	4	245	641.8	adult	F
256	5	0	0	0	0	0	69	MICA	2	11	0.719	1	4	245	641.8	adult	M
257	2	0	0	0	0	0	69	MICA	2	11	0.719	1	4	245	641.8	adult	F
258	5	0	0	0	0	0	69	MICA	2	11	0.719	1	4	245	641.8	adult	F
259	1	0	0	0	0	0	69	MICA	2	11	0.719	1	4	245	641.8	adult	M
260	14	6	0	0	0	0	69	MICA	2	11	0.719	1	4	245	641.8	adult	F
261	7	0	0	0	0	0	69	MICA	2	11	0.719	1	4	245	641.8	adult	M
262	1	0	0	0	0	1	69	MICA	2	11	0.719	1	4	245	641.8	subadult	F
263	0	0	1	0	0	0	8	MUMU	4	15	0.368	5481	744	290	415.9	adult	F
264	0	0	2	0	0	0	8	MUMU	4	15	0.368	5481	744	290	415.9	adult	M
265	0	0	1	0	0	0	8	MUMU	4	15	0.368	5481	744	290	415.9	adult	F
266	0	0	1	0	0	0	8	MUMU	4	15	0.368	5481	744	290	415.9	adult	M
267	0	0	1	0	0	0	8	MUMU	4	15	0.368	5481	744	290	415.9	adult	F
268	0	1	0	0	0	0	8	MUMU	4	15	0.368	5481	744	290	415.9	adult	M
269	0	0	1	0	0	0	9	MUMU	4	13	2.006	7500	512	130	495.3	subadult	M
270	0	0	0	0	0	1	9	MUMU	4	13	2.006	7500	512	130	495.3	adult	F
271	0	0	1	0	0	0	9	MUMU	4	13	2.006	7500	512	130	495.3	subadult	M
272	0	0	1	0	0	0	9	MUMU	4	13	2.006	7500	512	130	495.3	subadult	M
273	0	0	0	0	0	1	9	MUMU	4	13	2.006	7500	512	130	495.3	adult	F
274	0	0	0	0	0	2	9	MUMU	4	13	2.006	7500	512	130	495.3	adult	M
275	0	0	1	0	0	0	9	MUMU	4	13	2.006	7500	512	130	495.3	adult	M
276	0	4	0	0	0	0	10	MUMU	3	12	0.15	931	354	16	293.1	adult	F
277	0	4	0	0	0	0	12	MUMU	2	11	1.52	4116	622	14	487.6	adult	M
278	0	4	0	0	0	0	17_21	MUMU	3	10	1.675	26024	2300	86	105.9	adult	M
279	0	0	1	0	0	0	39	MUMU	3	11	0.5	5507	1006	14	421.9	adult	M
280	1	0	0	0	0	0	69	MUMU	2	11	0.719	1	4	245	641.8	adult	M
281	0	4	0	0	0	0	8	NELE	4	15	0.368	5481	744	290	415.9	adult	F
282	0	1	0	2	0	0	8	NELE	4	15	0.368	5481	744	290	415.9	adult	F
283	0	0	0	2	0	0	8	NELE	4	15	0.368	5481	744	290	415.9	adult	M
284	0	0	0	1	0	0	8	NELE	4	15	0.368	5481	744	290	415.9	adult	M
285	0	0	0	3	0	0	8	NELE	4	15	0.368	5481	744	290	415.9	adult	M
286	0	1	0	0	0	0	8	NELE	4	15	0.368	5481	744	290	415.9	adult	M
287	0	3	0	3	0	0	8	NELE	4	15	0.368	5481	744	290	415.9	adult	M
288	0	0	1	0	0	0	8	PERO	4	15	0.368	5481	744	290	415.9	adult	F
289	0	0	1	0	0	0	8	PERO	4	15	0.368	5481	744	290	415.9	adult	M
290	0	0	1	0	0	0	8	PERO	4	15	0.368	5481	744	290	415.9	adult	F
291	0	0	3	0	0	0	8	PERO	4	15	0.368	5481	744	290	415.9	adult	M
292	0	0	4	0	0	0	8	PERO	4	15	0.368	5481	744	290	415.9	adult	M
293	0	0	1	0	0	0	8	PERO	4	15	0.368	5481	744	290	415.9	adult	M
294	0	0	1	0	0	0	8	PERO	4	15	0.368	5481	744	290	415.9	adult	F
295	0	6	0	1	0	0	8	PERO	4	15	0.368	5481	744	290	415.9	adult	M
296	0	0	4	0	0	0	8	PERO	4	15	0.368	5481	744	290	415.9	adult	M
297	0	0	5	0	0	0	9	PERO	4	13	2.006	7500	512	130	495.3	adult	F
298	0	0	2	0	0	0	1	REME	2	5	0.404	18029	1170	15	674.4	adult	F
299	0	0	0	0	1	0	1	REME	2	5	0.404	18029	1170	15	674.4	adult	M
300	0	0	0	0	1	0	1	REME	2	5	0.404	18029	1170	15	674.4	adult	F
301	0	0	0	0	6	0	1	REME	2	5	0.404	18029	1170	15	674.4	juvenile	M
302	0	0	0	0	1	0	1	REME	2	5	0.404	18029	1170	15	674.4	adult	M
303	0	0	2	0	0	0	8	REME	4	15	0.368	5481	744	290	415.9	adult	F
304	0	0	2	0	0	0	8	REME	4	15	0.368	5481	744	290	415.9	adult	M
305	0	0	1	0	1	0	9	REME	4	13	2.006	7500	512	130	495.3	adult	M
306	0	0	1	0	0	0	9	REME	4	13	2.006	7500	512	130	495.3	adult	M
307	0	0	1	0	0	0	9	REME	4	13	2.006	7500	512	130	495.3	adult	M
308	0	0	2	0	0	0	9	REME	4	13	2.006	7500	512	130	495.3	adult	F
309	0	0	0	0	0	1	10	REME	3	12	0.15	931	354	16	293.1	adult	F
310	0	0	0	0	0	1	12	REME	2	11	1.52	4116	622	14	487.6	adult	F
311	0	0	0	0	0	1	12	REME	2	11	1.52	4116	622	14	487.6	adult	M
312	0	1	0	0	0	0	12	REME	2	11	1.52	4116	622	14	487.6	adult	M
313	0	1	0	0	0	0	17_21	REME	3	10	1.675	26024	2300	86	105.9	adult	M
314	0	0	0	0	0	1	17_21	REME	3	10	1.675	26024	2300	86	105.9	adult	M
315	0	0	1	0	0	1	17_21	REME	3	10	1.675	26024	2300	86	105.9	adult	F
316	0	0	0	0	0	1	17_21	REME	3	10	1.675	26024	2300	86	105.9	adult	M
317	0	0	0	0	0	1	17_21	REME	3	10	1.675	26024	2300	86	105.9	adult	M
318	0	0	0	0	0	1	17_21	REME	3	10	1.675	26024	2300	86	105.9	adult	M
319	0	35	0	0	0	0	17_21	REME	3	10	1.675	26024	2300	86	105.9	adult	F
320	0	0	1	0	0	1	17_21	REME	3	10	1.675	26024	2300	86	105.9	adult	M
321	0	0	1	0	0	0	17_21	REME	3	10	1.675	26024	2300	86	105.9	adult	F
322	0	0	3	0	0	0	17_21	REME	3	10	1.675	26024	2300	86	105.9	adult	F
323	0	0	0	0	0	1	17_21	REME	3	10	1.675	26024	2300	86	105.9	adult	M
324	0	0	1	0	0	0	17_21	REME	3	10	1.675	26024	2300	86	105.9	adult	M
325	0	0	0	0	0	1	17_21	REME	3	10	1.675	26024	2300	86	105.9	adult	M
326	0	11	0	0	0	1	17_21	REME	3	10	1.675	26024	2300	86	105.9	adult	F
327	0	2	0	0	0	0	17_21	REME	3	10	1.675	26024	2300	86	105.9	adult	F
328	0	8	0	0	0	0	17_21	REME	3	10	1.675	26024	2300	86	105.9	adult	F
329	0	1	0	0	0	0	17_21	REME	3	10	1.675	26024	2300	86	105.9	adult	F
330	0	0	3	0	0	0	39	REME	3	11	0.5	5507	1006	14	421.9	adult	M
331	0	0	1	0	0	0	54	REME	2	4	4.61	9359	826	15	642.4	adult	M
332	0	0	0	0	0	1	54	REME	2	4	4.61	9359	826	15	642.4	adult	M
333	4	0	0	0	0	0	54	REME	2	4	4.61	9359	826	15	642.4	adult	M
334	0	2	0	0	0	0	54	REME	2	4	4.61	9359	826	15	642.4	adult	M
335	0	0	1	0	0	0	54	REME	2	4	4.61	9359	826	15	642.4	adult	M
336	0	7	0	0	0	0	54	REME	2	4	4.61	9359	826	15	642.4	adult	F
337	0	3	0	0	0	0	54	REME	2	4	4.61	9359	826	15	642.4	adult	F
338	0	0	3	0	0	0	54	REME	2	4	4.61	9359	826	15	642.4	adult	F
339	0	0	1	0	0	0	54	REME	2	4	4.61	9359	826	15	642.4	adult	M
340	0	0	1	0	0	0	54	REME	2	4	4.61	9359	826	15	642.4	adult	M
341	0	2	0	0	0	0	54	REME	2	4	4.61	9359	826	15	642.4	adult	F
